# Supplementary material for: Differential expression of calcium-dependent protein kinase 4, tubulin tyrosine ligase, and methyltransferase by xanthurenic acid-induced Babesia bovis sexual stages
Source: Parasit Vectors. 2021 Aug 10;14:395. doi: 10.1186/s13071-021-04902-3 (PMC8353865; doi:10.1186/s13071-021-04902-3)
Supplement: Supplementary file 5 — Additional file 5: Table S1. Expression of B. bovis reference gene candidates during development of blood stages, sexual stages from in vitro induced parasites and tick midgut stages. [file 13071_2021_4902_MOESM5_ESM.xlsx]

## Sheet: Sheet1
Additional file 5 Table S1 Expression of B. bovis reference gene candidates during development of blood stages, sexual stages from in vitro induced parasites and tick midgut stages
ID	Time	Replicate	Gene	log10 DNA copy number			ID	Time	Replicate	Gene	log10 DNA copy number
1	0	1	α-tubulin	4.56579			1	0	1	mapk	1.28096
1	0	2	α-tubulin	4.65173			1	0	2	mapk	1.35829
1	0	3	α-tubulin	4.55371			1	0	3	mapk	1.32044
2	0	1	α-tubulin	4.56536			2	0	1	mapk	1.4017
2	0	2	α-tubulin	4.59909			2	0	2	mapk	1.27567
2	0	3	α-tubulin	4.58392			2	0	3	mapk	1.39564
3	0	1	α-tubulin	4.5158			3	0	1	mapk	1.42042
3	0	2	α-tubulin	4.55572			3	0	2	mapk	1.33885
3	0	3	α-tubulin	4.57096			3	0	3	mapk	1.2578
4	12	1	α-tubulin	4.41895			4	12	1	mapk	1.49011
4	12	2	α-tubulin	4.43626			4	12	2	mapk	1.31245
4	12	3	α-tubulin	4.43255			4	12	3	mapk	1.39189
5	12	1	α-tubulin	4.45227			5	12	1	mapk	1.26771
5	12	2	α-tubulin	4.42956			5	12	2	mapk	1.35771
5	12	3	α-tubulin	4.43962			5	12	3	mapk	1.36183
6	12	1	α-tubulin	4.42618			6	12	1	mapk	1.4672
6	12	2	α-tubulin	4.39356			6	12	2	mapk	1.32624
6	12	3	α-tubulin	4.44432			6	12	3	mapk	1.4239
7	24	1	α-tubulin	4.44425			7	24	1	mapk	1.43168
7	24	2	α-tubulin	4.41372			7	24	2	mapk	1.4277
7	24	3	α-tubulin	4.43991			7	24	3	mapk	1.46866
8	24	1	α-tubulin	4.39952			8	24	1	mapk	1.32276
8	24	2	α-tubulin	4.49302			8	24	2	mapk	1.33183
8	24	3	α-tubulin	4.54808			8	24	3	mapk	1.23451
9	24	1	α-tubulin	4.45931			9	24	1	mapk	1.27291
9	24	2	α-tubulin	4.48136			9	24	2	mapk	1.39028
9	24	3	α-tubulin	4.44005			9	24	3	mapk	1.28962
10	1	1	α-tubulin	4.32768			10	1	1	mapk	1.37209
10	1	2	α-tubulin	4.32258			10	1	2	mapk	1.2878
10	1	3	α-tubulin	4.35763			10	1	3	mapk	1.2908
11	1	1	α-tubulin	4.32994			11	1	1	mapk	1.44925
11	1	2	α-tubulin	4.31212			11	1	2	mapk	1.54121
11	1	3	α-tubulin	4.32597			11	1	3	mapk	1.45105
12	1	1	α-tubulin	4.4285			12	1	1	mapk	1.32223
12	1	2	α-tubulin	4.34843			12	1	2	mapk	1.49582
12	1	3	α-tubulin	4.33853			12	1	3	mapk	1.38749
13	2	1	α-tubulin	4.13938			13	2	1	mapk	1.3385
13	2	2	α-tubulin	4.16432			13	2	2	mapk	1.31273
13	2	3	α-tubulin	4.1269			13	2	3	mapk	1.47275
14	2	1	α-tubulin	4.17111			14	2	1	mapk	1.29962
14	2	2	α-tubulin	4.1318			14	2	2	mapk	1.48575
14	2	3	α-tubulin	4.14612			14	2	3	mapk	1.46762
15	2	1	α-tubulin	4.15491			15	2	1	mapk	1.28763
15	2	2	α-tubulin	4.15136			15	2	2	mapk	1.46352
15	2	3	α-tubulin	4.0527			15	2	3	mapk	2.12314
16	3	1	α-tubulin	2.99974			16	3	1	mapk	2.07797
16	3	2	α-tubulin	2.99466			16	3	2	mapk	2.06913
16	3	3	α-tubulin	2.9941			16	3	3	mapk	2.24143
17	3	1	α-tubulin	3.03145			17	3	1	mapk	2.05466
17	3	2	α-tubulin	3.02104			17	3	2	mapk	2.00408
17	3	3	α-tubulin	3.01772			17	3	3	mapk	1.91175
18	3	1	α-tubulin	3.0038			18	3	1	mapk	2.04717
18	3	2	α-tubulin	3.00445			18	3	2	mapk	1.92034
18	3	3	α-tubulin	3.0221			18	3	3	mapk	1.93436
19	4	1	α-tubulin	2.9608			19	4	1	mapk	2.07621
19	4	2	α-tubulin	2.94373			19	4	2	mapk	2.10674
19	4	3	α-tubulin	2.94549			19	4	3	mapk	1.94606
20	4	1	α-tubulin	2.9461			20	4	1	mapk	2.07908
20	4	2	α-tubulin	2.95235			20	4	2	mapk	2.51989
20	4	3	α-tubulin	2.97615			20	4	3	mapk	1.97678
21	4	1	α-tubulin	2.98056			21	4	1	mapk	1.94797
21	4	2	α-tubulin	2.97404			21	4	2	mapk	1.97654
21	4	3	α-tubulin	2.95779			21	4	3	mapk	1.93631
22	5	1	α-tubulin	3.34725			22	5	1	mapk	1.97777
22	5	2	α-tubulin	3.35155			22	5	2	mapk	1.99249
22	5	3	α-tubulin	3.39379			22	5	3	mapk	2.74825
23	5	1	α-tubulin	3.35062			23	5	1	mapk	1.99099
23	5	2	α-tubulin	3.42063			23	5	2	mapk	1.85111
23	5	3	α-tubulin	3.27752			23	5	3	mapk	1.98794
24	5	1	α-tubulin	3.35582			24	5	1	mapk	2.01007
24	5	2	α-tubulin	3.37278			24	5	2	mapk	1.36621
24	5	3	α-tubulin	3.40706			24	5	3	mapk	1.34975
25	6	1	α-tubulin	3.65055			25	6	1	mapk	1.52241
25	6	2	α-tubulin	3.6572			25	6	2	mapk	1.35409
25	6	3	α-tubulin	3.62347			25	6	3	mapk	1.29834
26	6	1	α-tubulin	3.65047			26	6	1	mapk	1.46316
26	6	2	α-tubulin	3.65996			26	6	2	mapk	1.3809
26	6	3	α-tubulin	3.66605			26	6	3	mapk	1.2919
27	6	1	α-tubulin	3.70592			27	6	1	mapk	1.40025
27	6	2	α-tubulin	3.7091			27	6	2	mapk	1.32355
27	6	3	α-tubulin	3.68194			27	6	3	mapk	1.46601
