# Supplementary material for: Differential expression of calcium-dependent protein kinase 4, tubulin tyrosine ligase, and methyltransferase by xanthurenic acid-induced Babesia bovis sexual stages
Source: Parasit Vectors. 2021 Aug 10;14:395. doi: 10.1186/s13071-021-04902-3 (PMC8353865; doi:10.1186/s13071-021-04902-3)
Supplement: Supplementary file 7 — Additional file 7: Table S2. Expression of B. bovis genes essential for sexual stage development. [file 13071_2021_4902_MOESM7_ESM.xlsx]

## Sheet: Sheet1
Additional file 7 Table S2 Expression of B. bovis genes essential for sexual stages development
ID	Time	Replicate	Conditions	Temperature	Gene	log10 DNA copy number		ID	Time	Replicate	Conditions	Temperature	Gene	log10 DNA copy number		ID	Time	Replicate	Conditions	Temperature	Gene	log10 DNA copy number		ID	Time	Replicate	Conditions	Temperature	Gene	log10 DNA copy number		ID	Time	Replicate	Conditions	Temperature	Gene	log10 DNA copy number
1		1	blood	37 °C	hap2	1.22259		1		1	blood	37 °C	msa-1	3.11844		1		1	blood	37 °C	mt	1.53382		1		1	blood	37 °C	ttl	1.98776		1		1	blood	37 °C	cdpk4	2.18378
1		2	blood	37 °C	hap2	1.21853		1		2	blood	37 °C	msa-1	3.11276		1		2	blood	37 °C	mt	1.54762		1		2	blood	37 °C	ttl	1.99538		1		2	blood	37 °C	cdpk4	2.21404
1		3	blood	37 °C	hap2	1.21919		1		3	blood	37 °C	msa-1	3.11768		1		3	blood	37 °C	mt	1.5203		1		3	blood	37 °C	ttl	2.08226		1		3	blood	37 °C	cdpk4	2.17878
2		1	blood	37 °C	hap2	1.24463		2		1	blood	37 °C	msa-1	3.12564		2		1	blood	37 °C	mt	1.55768		2		1	blood	37 °C	ttl	2.04326		2		1	blood	37 °C	cdpk4	2.1977
2		2	blood	37 °C	hap2	1.22509		2		2	blood	37 °C	msa-1	3.08928		2		2	blood	37 °C	mt	1.56098		2		2	blood	37 °C	ttl	2.03854		2		2	blood	37 °C	cdpk4	2.2217
2		3	blood	37 °C	hap2	1.22394		2		3	blood	37 °C	msa-1	3.12006		2		3	blood	37 °C	mt	1.5152		2		3	blood	37 °C	ttl	2.0718		2		3	blood	37 °C	cdpk4	2.2095
3		1	blood	37 °C	hap2	1.24827		3		1	blood	37 °C	msa-1	3.13436		3		1	blood	37 °C	mt	1.6241		3		1	blood	37 °C	ttl	2.05496		3		1	blood	37 °C	cdpk4	2.25726
3		2	blood	37 °C	hap2	1.27459		3		2	blood	37 °C	msa-1	3.13582		3		2	blood	37 °C	mt	1.59424		3		2	blood	37 °C	ttl	1.99998		3		2	blood	37 °C	cdpk4	2.23442
3		3	blood	37 °C	hap2	1.25097		3		3	blood	37 °C	msa-1	3.14206		3		3	blood	37 °C	mt	1.54046		3		3	blood	37 °C	ttl	2.07938		3		3	blood	37 °C	cdpk4	2.23462
4	0	1	culture	37 °C	hap2	1.29637		4	0	1	culture	37 °C	msa-1	3.17534		4	0	1	culture	37 °C	mt	1.64682		4	0	1	culture	37 °C	ttl	2.0638		4	0	1	culture	37 °C	cdpk4	2.25066
4	0	2	culture	37 °C	hap2	1.29585		4	0	2	culture	37 °C	msa-1	3.1515		4	0	2	culture	37 °C	mt	1.63354		4	0	2	culture	37 °C	ttl	2.11142		4	0	2	culture	37 °C	cdpk4	2.17996
4	0	3	culture	37 °C	hap2	1.2892		4	0	3	culture	37 °C	msa-1	3.17126		4	0	3	culture	37 °C	mt	1.66496		4	0	3	culture	37 °C	ttl	2.11876		4	0	3	culture	37 °C	cdpk4	2.05716
5	0	1	culture	37 °C	hap2	1.28315		5	0	1	culture	37 °C	msa-1	3.15864		5	0	1	culture	37 °C	mt	1.6049		5	0	1	culture	37 °C	ttl	2.09578		5	0	1	culture	37 °C	cdpk4	2.22086
5	0	2	culture	37 °C	hap2	1.27582		5	0	2	culture	37 °C	msa-1	3.14804		5	0	2	culture	37 °C	mt	1.65876		5	0	2	culture	37 °C	ttl	2.12516		5	0	2	culture	37 °C	cdpk4	2.24308
5	0	3	culture	37 °C	hap2	1.31941		5	0	3	culture	37 °C	msa-1	3.17828		5	0	3	culture	37 °C	mt	1.56264		5	0	3	culture	37 °C	ttl	2.13816		5	0	3	culture	37 °C	cdpk4	2.21944
6	0	1	culture	37 °C	hap2	1.31706		6	0	1	culture	37 °C	msa-1	3.16422		6	0	1	culture	37 °C	mt	1.5623		6	0	1	culture	37 °C	ttl	2.11902		6	0	1	culture	37 °C	cdpk4	2.2682
6	0	2	culture	37 °C	hap2	1.2966		6	0	2	culture	37 °C	msa-1	3.06696		6	0	2	culture	37 °C	mt	1.56538		6	0	2	culture	37 °C	ttl	2.08956		6	0	2	culture	37 °C	cdpk4	2.20948
6	0	3	culture	37 °C	hap2	1.27155		6	0	3	culture	37 °C	msa-1	3.15896		6	0	3	culture	37 °C	mt	1.68982		6	0	3	culture	37 °C	ttl	2.08088		6	0	3	culture	37 °C	cdpk4	2.26478
7	12	1	NoXA	26 °C	hap2	1.28467		7	12	1	NoXA	26 °C	msa-1	3.07364		7	12	1	NoXA	26 °C	mt	N/A		7	12	1	NoXA	26 °C	ttl	1.94798		7	12	1	NoXA	26 °C	cdpk4	2.21172
7	12	2	NoXA	26 °C	hap2	1.29049		7	12	2	NoXA	26 °C	msa-1	3.07598		7	12	2	NoXA	26 °C	mt	1.57806		7	12	2	NoXA	26 °C	ttl	1.99948		7	12	2	NoXA	26 °C	cdpk4	2.24564
7	12	3	NoXA	26 °C	hap2	1.29982		7	12	3	NoXA	26 °C	msa-1	3.0705		7	12	3	NoXA	26 °C	mt	1.55898		7	12	3	NoXA	26 °C	ttl	2.05366		7	12	3	NoXA	26 °C	cdpk4	2.22572
8	12	1	NoXA	26 °C	hap2	1.29591		8	12	1	NoXA	26 °C	msa-1	3.04614		8	12	1	NoXA	26 °C	mt	1.59764		8	12	1	NoXA	26 °C	ttl	2.0224		8	12	1	NoXA	26 °C	cdpk4	2.22166
8	12	2	NoXA	26 °C	hap2	1.24536		8	12	2	NoXA	26 °C	msa-1	2.96078		8	12	2	NoXA	26 °C	mt	1.59094		8	12	2	NoXA	26 °C	ttl	1.982		8	12	2	NoXA	26 °C	cdpk4	2.13384
8	12	3	NoXA	26 °C	hap2	1.29111		8	12	3	NoXA	26 °C	msa-1	3.05638		8	12	3	NoXA	26 °C	mt	1.5447		8	12	3	NoXA	26 °C	ttl	2.08004		8	12	3	NoXA	26 °C	cdpk4	N/A
9	12	1	NoXA	26 °C	hap2	1.26805		9	12	1	NoXA	26 °C	msa-1	3.03048		9	12	1	NoXA	26 °C	mt	1.5325		9	12	1	NoXA	26 °C	ttl	2.06144		9	12	1	NoXA	26 °C	cdpk4	2.19142
9	12	2	NoXA	26 °C	hap2	1.26682		9	12	2	NoXA	26 °C	msa-1	2.97864		9	12	2	NoXA	26 °C	mt	1.5707		9	12	2	NoXA	26 °C	ttl	2.00804		9	12	2	NoXA	26 °C	cdpk4	2.19984
9	12	3	NoXA	26 °C	hap2	1.26087		9	12	3	NoXA	26 °C	msa-1	3.04376		9	12	3	NoXA	26 °C	mt	1.59076		9	12	3	NoXA	26 °C	ttl	1.86366		9	12	3	NoXA	26 °C	cdpk4	2.21416
10	24	1	NoXA	26 °C	hap2	1.30142		10	24	1	NoXA	26 °C	msa-1	2.98704		10	24	1	NoXA	26 °C	mt	1.62356		10	24	1	NoXA	26 °C	ttl	1.89788		10	24	1	NoXA	26 °C	cdpk4	2.20714
10	24	2	NoXA	26 °C	hap2	1.28667		10	24	2	NoXA	26 °C	msa-1	2.9534		10	24	2	NoXA	26 °C	mt	1.55726		10	24	2	NoXA	26 °C	ttl	1.9677		10	24	2	NoXA	26 °C	cdpk4	2.23018
10	24	3	NoXA	26 °C	hap2	1.26458		10	24	3	NoXA	26 °C	msa-1	2.96436		10	24	3	NoXA	26 °C	mt	1.55326		10	24	3	NoXA	26 °C	ttl	1.86902		10	24	3	NoXA	26 °C	cdpk4	2.19734
11	24	1	NoXA	26 °C	hap2	1.29497		11	24	1	NoXA	26 °C	msa-1	3.00132		11	24	1	NoXA	26 °C	mt	1.57838		11	24	1	NoXA	26 °C	ttl	1.7107		11	24	1	NoXA	26 °C	cdpk4	2.27636
11	24	2	NoXA	26 °C	hap2	1.29953		11	24	2	NoXA	26 °C	msa-1	2.9972		11	24	2	NoXA	26 °C	mt	1.6486		11	24	2	NoXA	26 °C	ttl	1.79248		11	24	2	NoXA	26 °C	cdpk4	2.20788
11	24	3	NoXA	26 °C	hap2	1.29783		11	24	3	NoXA	26 °C	msa-1	3.01408		11	24	3	NoXA	26 °C	mt	1.57424		11	24	3	NoXA	26 °C	ttl	N/A		11	24	3	NoXA	26 °C	cdpk4	2.20648
12	24	1	NoXA	26 °C	hap2	1.26385		12	24	1	NoXA	26 °C	msa-1	2.939		12	24	1	NoXA	26 °C	mt	1.52498		12	24	1	NoXA	26 °C	ttl	N/A		12	24	1	NoXA	26 °C	cdpk4	2.14142
12	24	2	NoXA	26 °C	hap2	1.28369		12	24	2	NoXA	26 °C	msa-1	2.978		12	24	2	NoXA	26 °C	mt	1.55226		12	24	2	NoXA	26 °C	ttl	2.10502		12	24	2	NoXA	26 °C	cdpk4	2.21536
12	24	3	NoXA	26 °C	hap2	1.28747		12	24	3	NoXA	26 °C	msa-1	2.88834		12	24	3	NoXA	26 °C	mt	1.58648		12	24	3	NoXA	26 °C	ttl	2.10766		12	24	3	NoXA	26 °C	cdpk4	N/A
13	12	1	XA	26 °C	hap2	1.91708		13	12	1	XA	26 °C	msa-1	2.17984		13	12	1	XA	26 °C	mt	1.94316		13	12	1	XA	26 °C	ttl	2.55802		13	12	1	XA	26 °C	cdpk4	2.15792
13	12	2	XA	26 °C	hap2	1.91639		13	12	2	XA	26 °C	msa-1	2.18194		13	12	2	XA	26 °C	mt	1.94472		13	12	2	XA	26 °C	ttl	2.48454		13	12	2	XA	26 °C	cdpk4	2.16566
13	12	3	XA	26 °C	hap2	1.94259		13	12	3	XA	26 °C	msa-1	2.20156		13	12	3	XA	26 °C	mt	1.95792		13	12	3	XA	26 °C	ttl	2.57822		13	12	3	XA	26 °C	cdpk4	2.21632
14	12	1	XA	26 °C	hap2	1.89065		14	12	1	XA	26 °C	msa-1	2.09362		14	12	1	XA	26 °C	mt	1.92894		14	12	1	XA	26 °C	ttl	2.39392		14	12	1	XA	26 °C	cdpk4	2.14338
14	12	2	XA	26 °C	hap2	1.93189		14	12	2	XA	26 °C	msa-1	2.162		14	12	2	XA	26 °C	mt	N/A		14	12	2	XA	26 °C	ttl	2.63884		14	12	2	XA	26 °C	cdpk4	2.1914
14	12	3	XA	26 °C	hap2	1.93341		14	12	3	XA	26 °C	msa-1	2.1527		14	12	3	XA	26 °C	mt	1.97556		14	12	3	XA	26 °C	ttl	2.59344		14	12	3	XA	26 °C	cdpk4	2.20288
15	12	1	XA	26 °C	hap2	1.8871		15	12	1	XA	26 °C	msa-1	2.10328		15	12	1	XA	26 °C	mt	1.8982		15	12	1	XA	26 °C	ttl	2.514		15	12	1	XA	26 °C	cdpk4	2.12458
15	12	2	XA	26 °C	hap2	1.95233		15	12	2	XA	26 °C	msa-1	2.16334		15	12	2	XA	26 °C	mt	1.95894		15	12	2	XA	26 °C	ttl	2.57668		15	12	2	XA	26 °C	cdpk4	2.18996
15	12	3	XA	26 °C	hap2	1.94935		15	12	3	XA	26 °C	msa-1	2.21458		15	12	3	XA	26 °C	mt	1.99408		15	12	3	XA	26 °C	ttl	2.63238		15	12	3	XA	26 °C	cdpk4	2.20796
16	24	1	XA	26 °C	hap2	1.94097		16	24	1	XA	26 °C	msa-1	2.17682		16	24	1	XA	26 °C	mt	2.86816		16	24	1	XA	26 °C	ttl	2.01089		16	24	1	XA	26 °C	cdpk4	2.97018
16	24	2	XA	26 °C	hap2	1.94304		16	24	2	XA	26 °C	msa-1	2.23594		16	24	2	XA	26 °C	mt	2.8854		16	24	2	XA	26 °C	ttl	2.03801		16	24	2	XA	26 °C	cdpk4	3.1178
16	24	3	XA	26 °C	hap2	1.91263		16	24	3	XA	26 °C	msa-1	2.20364		16	24	3	XA	26 °C	mt	2.89136		16	24	3	XA	26 °C	ttl	2.04919		16	24	3	XA	26 °C	cdpk4	3.0266
17	24	1	XA	26 °C	hap2	1.90068		17	24	1	XA	26 °C	msa-1	2.19502		17	24	1	XA	26 °C	mt	2.84978		17	24	1	XA	26 °C	ttl	2.0294		17	24	1	XA	26 °C	cdpk4	2.99722
17	24	2	XA	26 °C	hap2	1.91056		17	24	2	XA	26 °C	msa-1	2.19734		17	24	2	XA	26 °C	mt	2.8651		17	24	2	XA	26 °C	ttl	2.05937		17	24	2	XA	26 °C	cdpk4	3.0249
17	24	3	XA	26 °C	hap2	1.89474		17	24	3	XA	26 °C	msa-1	2.13788		17	24	3	XA	26 °C	mt	3.01401		17	24	3	XA	26 °C	ttl	2.03191		17	24	3	XA	26 °C	cdpk4	2.97342
18	24	1	XA	26 °C	hap2	1.92303		18	24	1	XA	26 °C	msa-1	2.22282		18	24	1	XA	26 °C	mt	2.88132		18	24	1	XA	26 °C	ttl	2.05543		18	24	1	XA	26 °C	cdpk4	3.05716
18	24	2	XA	26 °C	hap2	1.92158		18	24	2	XA	26 °C	msa-1	2.2411		18	24	2	XA	26 °C	mt	2.87334		18	24	2	XA	26 °C	ttl	2.04839		18	24	2	XA	26 °C	cdpk4	3.0335
18	24	3	XA	26 °C	hap2	1.92228		18	24	3	XA	26 °C	msa-1	2.17684		18	24	3	XA	26 °C	mt	2.85492		18	24	3	XA	26 °C	ttl	2.04808		18	24	3	XA	26 °C	cdpk4	3.03308
19		1	MG day1		hap2	1.22113		19		1	MG day1		msa-1	2.14547		19		1	MG day1		mt	N/A		19		1	MG day1		ttl	2.53299		19		1	MG day1		cdpk4	2.16174
19		2	1		hap2	1.14326		19		2	1		msa-1	2.08532		19		2	1		mt	2.45561		19		2	1		ttl	2.5329		19		2	1		cdpk4	2.26636
19		3	1		hap2	1.12402		19		3	1		msa-1	2.16188		19		3	1		mt	2.31514		19		3	1		ttl	2.52491		19		3	1		cdpk4	2.26097
20		1	1		hap2	1.15		20		1	1		msa-1	N/A		20		1	1		mt	2.0394		20		1	1		ttl	2.58332		20		1	1		cdpk4	2.28312
20		2	1		hap2	1.20598		20		2	1		msa-1	2.10673		20		2	1		mt	2.19513		20		2	1		ttl	2.58216		20		2	1		cdpk4	2.26845
20		3	1		hap2	1.19536		20		3	1		msa-1	2.0991		20		3	1		mt	2.47293		20		3	1		ttl	2.85536		20		3	1		cdpk4	2.27928
21		1	1		hap2	1.1811		21		1	1		msa-1	2.03653		21		1	1		mt	2.50811		21		1	1		ttl	2.54044		21		1	1		cdpk4	2.32173
21		2	1		hap2	1.17416		21		2	1		msa-1	2.09067		21		2	1		mt	2.493		21		2	1		ttl	2.58892		21		2	1		cdpk4	2.29987
21		3	1		hap2	1.19408		21		3	1		msa-1	N/A		21		3	1		mt	2.43205		21		3	1		ttl	2.49402		21		3	1		cdpk4	2.2911
22		1	MG day2		hap2	1.83616		22		1	MG day2		msa-1	1.95856		22		1	MG day2		mt	2.22378		22		1	MG day2		ttl	2.42997		22		1	MG day2		cdpk4	2.70339
22		2	2		hap2	2.01788		22		2	2		msa-1	1.9367		22		2	2		mt	2.17463		22		2	2		ttl	2.39159		22		2	2		cdpk4	2.69721
22		3	2		hap2	2.07636		22		3	2		msa-1	1.87622		22		3	2		mt	2.25131		22		3	2		ttl	2.33401		22		3	2		cdpk4	2.77854
23		1	2		hap2	1.99065		23		1	2		msa-1	1.90618		23		1	2		mt	2.49832		23		1	2		ttl	2.39197		23		1	2		cdpk4	2.7113
23		2	2		hap2	2.03807		23		2	2		msa-1	1.96666		23		2	2		mt	N/A		23		2	2		ttl	2.44133		23		2	2		cdpk4	2.76222
23		3	2		hap2	2.04772		23		3	2		msa-1	1.92286		23		3	2		mt	2.52435		23		3	2		ttl	2.34757		23		3	2		cdpk4	2.74601
24		1	2		hap2	2.00527		24		1	2		msa-1	1.9184		24		1	2		mt	2.7259		24		1	2		ttl	2.34815		24		1	2		cdpk4	2.72521
24		2	2		hap2	2.0571		24		2	2		msa-1	1.93181		24		2	2		mt	2.88382		24		2	2		ttl	2.32129		24		2	2		cdpk4	2.79352
24		3	2		hap2	2.01312		24		3	2		msa-1	2.00598		24		3	2		mt	2.62703		24		3	2		ttl	2.46487		24		3	2		cdpk4	2.80795
25		1	MG day3		hap2	1.45619		25		1	MG day3		msa-1	1.42039		25		1	MG day3		mt	1.77432		25		1	MG day3		ttl	1.72712		25		1	MG day3		cdpk4	2.0176
25		2	3		hap2	1.47823		25		2	3		msa-1	1.38912		25		2	3		mt	1.80662		25		2	3		ttl	1.78653		25		2	3		cdpk4	2.02739
25		3	3		hap2	1.47882		25		3	3		msa-1	1.08197		25		3	3		mt	1.7879		25		3	3		ttl	1.7069		25		3	3		cdpk4	2.0181
26		1	3		hap2	1.30371		26		1	3		msa-1	1.4071		26		1	3		mt	2.18177		26		1	3		ttl	1.66046		26		1	3		cdpk4	1.96722
26		2	3		hap2	1.31539		26		2	3		msa-1	1.40781		26		2	3		mt	2.19687		26		2	3		ttl	1.77284		26		2	3		cdpk4	1.98064
26		3	3		hap2	1.29264		26		3	3		msa-1	1.35754		26		3	3		mt	2.17946		26		3	3		ttl	1.71414		26		3	3		cdpk4	1.95175
27		1	3		hap2	1.34102		27		1	3		msa-1	1.45168		27		1	3		mt	2.21533		27		1	3		ttl	1.69204		27		1	3		cdpk4	1.9767
27		2	3		hap2	1.33557		27		2	3		msa-1	1.40778		27		2	3		mt	2.19796		27		2	3		ttl	1.86063		27		2	3		cdpk4	1.98198
27		3	3		hap2	1.31305		27		3	3		msa-1	1.41105		27		3	3		mt	2.19636		27		3	3		ttl	1.85192		27		3	3		cdpk4	1.98506
28		1	MG day4		hap2	1.30237		28		1	MG day4		msa-1	1.42316		28		1	MG day4		mt	2.18887		28		1	MG day4		ttl	1.85195		28		1	MG day4		cdpk4	1.98337
28		2	4		hap2	1.30717		28		2	4		msa-1	1.38016		28		2	4		mt	2.1796		28		2	4		ttl	1.81771		28		2	4		cdpk4	1.99186
28		3	4		hap2	1.31604		28		3	4		msa-1	1.37301		28		3	4		mt	2.17003		28		3	4		ttl	1.78933		28		3	4		cdpk4	2.10544
29		1	4		hap2	1.3033		29		1	4		msa-1	1.41654		29		1	4		mt	2.16473		29		1	4		ttl	1.79981		29		1	4		cdpk4	1.97289
29		2	4		hap2	1.30012		29		2	4		msa-1	1.37209		29		2	4		mt	2.17286		29		2	4		ttl	1.83133		29		2	4		cdpk4	1.98694
29		3	4		hap2	1.28528		29		3	4		msa-1	N/A		29		3	4		mt	2.15999		29		3	4		ttl	1.78512		29		3	4		cdpk4	1.96529
30		1	4		hap2	0.83432		30		1	4		msa-1	1.34128		30		1	4		mt	2.15325		30		1	4		ttl	1.75162		30		1	4		cdpk4	1.91659
30		2	4		hap2	0.78748		30		2	4		msa-1	1.35494		30		2	4		mt	2.14883		30		2	4		ttl	1.78504		30		2	4		cdpk4	1.96522
30		3	4		hap2	0.81453		30		3	4		msa-1	1.35932		30		3	4		mt	2.1489		30		3	4		ttl	1.78591		30		3	4		cdpk4	1.98215
31		1	MG day5		hap2	0.90776		31		1	MG day5		msa-1	1.55002		31		1	MG day5		mt	2.45585		31		1	MG day5		ttl	2.03143		31		1	MG day5		cdpk4	2.23553
31		2	5		hap2	0.90838		31		2	5		msa-1	1.45498		31		2	5		mt	2.44905		31		2	5		ttl	2.0287		31		2	5		cdpk4	2.22671
31		3	5		hap2	0.93499		31		3	5		msa-1	1.47237		31		3	5		mt	2.44345		31		3	5		ttl	2.04892		31		3	5		cdpk4	2.23286
32		1	5		hap2	0.84175		32		1	5		msa-1	1.52406		32		1	5		mt	2.44841		32		1	5		ttl	2.0451		32		1	5		cdpk4	2.24595
32		2	5		hap2	0.85602		32		2	5		msa-1	1.50649		32		2	5		mt	2.4099		32		2	5		ttl	2.00606		32		2	5		cdpk4	2.22104
32		3	5		hap2	0.89615		32		3	5		msa-1	1.46606		32		3	5		mt	2.4367		32		3	5		ttl	2.05609		32		3	5		cdpk4	2.27575
33		1	5		hap2	0.92617		33		1	5		msa-1	1.47116		33		1	5		mt	2.42581		33		1	5		ttl	2.00216		33		1	5		cdpk4	2.25418
33		2	5		hap2	0.86947		33		2	5		msa-1	N/A		33		2	5		mt	2.18007		33		2	5		ttl	2.03177		33		2	5		cdpk4	2.25774
33		3	5		hap2	0.8605		33		3	5		msa-1	N/A		33		3	5		mt	2.03578		33		3	5		ttl	1.98875		33		3	5		cdpk4	2.20619
34		1	MG day6		hap2	1.07647		34		1	MG day6		msa-1	2.01343		34		1	MG day6		mt	2.43541		34		1	MG day6		ttl	N/A		34		1	MG day6		cdpk4	3.65055
34		2	6		hap2	1.13444		34		2	6		msa-1	1.99849		34		2	6		mt	2.42689		34		2	6		ttl	2.47452		34		2	6		cdpk4	3.6572
34		3	6		hap2	-0.00153		34		3	6		msa-1	2.00359		34		3	6		mt	2.39969		34		3	6		ttl	2.33297		34		3	6		cdpk4	3.62347
35		1	6		hap2	0.24109		35		1	6		msa-1	1.90205		35		1	6		mt	2.46348		35		1	6		ttl	N/A		35		1	6		cdpk4	3.65047
35		2	6		hap2	0.00992		35		2	6		msa-1	1.88895		35		2	6		mt	2.36579		35		2	6		ttl	2.21204		35		2	6		cdpk4	3.65996
35		3	6		hap2	0.18348		35		3	6		msa-1	1.94196		35		3	6		mt	2.49991		35		3	6		ttl	2.49198		35		3	6		cdpk4	3.66605
36		1	6		hap2	0.25298		36		1	6		msa-1	1.94885		36		1	6		mt	2.41587		36		1	6		ttl	2.52743		36		1	6		cdpk4	3.70592
36		2	6		hap2	0.0769		36		2	6		msa-1	1.88274		36		2	6		mt	2.15228		36		2	6		ttl	2.5122		36		2	6		cdpk4	3.7091
36		3	6		hap2	0.25298		36		3	6		msa-1	1.91584		36		3	6		mt	2.0839		36		3	6		ttl	2.45079		36		3	6		cdpk4	3.68194
